# Supplementary material for: Real World Sex Differences in Patients Undergoing Ascending Aortic Aneurysm Surgery—A Systematic Review and Meta-Analysis of Reconstructed Time-to-Event Data
Source: J Clin Med. 2025 Mar 12;14(6):1908. doi: 10.3390/jcm14061908 (PMC11943001; doi:10.3390/jcm14061908)
Supplement: Supplementary file 1 [file jcm-14-01908-s001.zip]

Archive with 1 entries (1 files):
- jcm-3470688-supplementary.pdf
